# Supplementary material for: Synthesis and Characterization of Antimicrobial Hydrophobic Polyurethane
Source: Materials (Basel). 2023 Jun 17;16(12):4446. doi: 10.3390/ma16124446 (PMC10305346; doi:10.3390/ma16124446)
Supplement: Supplementary file 1 [file materials-16-04446-s001.zip]

Archive with 1 entries (1 files):
- materials-2384886-supplementary.pdf
